# Supplementary material for: Reduced loss aversion in pathological gambling and alcohol dependence is associated with differential alterations in amygdala and prefrontal functioning
Source: Sci Rep. 2017 Nov 24;7:16306. doi: 10.1038/s41598-017-16433-y (PMC5701119; doi:10.1038/s41598-017-16433-y)
Supplement: Supplementary file 2 — Network of Interest mask [file 41598_2017_16433_MOESM2_ESM.zip]

Archive with 1 entries (1 files):
- NOI_mask.nii
